# Supplementary material for: Oral Anticoagulant Use in Patients with Atrial Fibrillation at Low Risk of Stroke and Associated Bleeding Complications
Source: J Clin Med. 2023 Sep 25;12(19):6182. doi: 10.3390/jcm12196182 (PMC10573191; doi:10.3390/jcm12196182)
Supplement: Supplementary file 1 [file jcm-12-06182-s001.zip]

Archive with 1 entries (1 files):
- jcm-2598475-supplementary.pdf
